# Supplementary material for: Evaluation of serverless computing for scalable execution of a joint variant calling workflow
Source: PLoS One. 2021 Jul 9;16(7):e0254363. doi: 10.1371/journal.pone.0254363 (PMC8270184; doi:10.1371/journal.pone.0254363)
Supplement: S1 Text — (TXT) [file pone.0254363.s001.txt]

Data and code are available at https://github.com/SWEEP-Inc/GVCF
